# Supplementary material for: Beneficial Effects of Milk-Derived Extracellular Vesicles on Liver Fibrosis Progression by Inhibiting Hepatic Stellate Cell Activation
Source: Nutrients. 2022 Sep 29;14(19):4049. doi: 10.3390/nu14194049 (PMC9571732; doi:10.3390/nu14194049)
Supplement: Supplementary file 1 [file nutrients-14-04049-s001.zip]

Archive with 4 entries (4 files):
- S1.tiff
- S2 Primer sequences.pdf
- S3.tiff
- S4.tiff
